# Supplementary material for: Radix Rehmanniae Praeparata Extract Enhances Liver Regeneration Through AMPK-Driven Metabolic Reprogramming
Source: Nutrients. 2025 Nov 15;17(22):3579. doi: 10.3390/nu17223579 (PMC12655178; doi:10.3390/nu17223579)
Supplement: Supplementary file 1 [file nutrients-17-03579-s001.zip]

Archive with 1 entries (1 files):
- nutrients-3948539-supplementary.pdf
